# Supplementary material for: Relationship Between Clozapine-Induced Inflammation and Eosinophilia: A Retrospective Cohort Study
Source: Schizophr Bull. 2024 Dec 16;52(1):sbae213. doi: 10.1093/schbul/sbae213 (PMC12809819; doi:10.1093/schbul/sbae213)
Supplement: sbae213_suppl_Supplementary_Figure_S1 [file sbae213_suppl_supplementary_figure_s1.zip]

Archive with 2 entries (2 files):
- sbae213_suppl_Supplementary_Figures_1_caption.docx
- sbae213_suppl_Supplementary_Figures_1.pdf
